# Supplementary material for: Staged miRNA re-regulation patterns during reprogramming
Source: Genome Biol. 2013 Dec 31;14(12):R149. doi: 10.1186/gb-2013-14-12-r149 (PMC4053856; doi:10.1186/gb-2013-14-12-r149)
Supplement: Additional file 2: Table S1 — EdgeR log2 fold changes between MEFs, intermediate reprogramming stages, stem cells (labeled SC; Oct4-GFP+ newly reprogrammed cells, iPSC, and mES cell lines combined), and piPSCs. Values are significant at an FDR of 5%, bold values are significant with an FDR of 1%. [file gb-2013-14-12-r149-S2.xls]

## Sheet: Supplementary Table 1
Table S1. EdgeR log2 fold changes between MEF, intermediate reprogramming stages, stem cells (labeled SC; Oct4-GFP+ newly reprogrammed cells, iPS, and mES lines combined), and piPS. Values are significant at an FDR of 5%, bold values are significant with an FDR of 1%.
miR	MEF vs. intermediate (Thy1-, SSEA1+)	MEF vs. SC (Oct4-GFP+, iPS, mES)	MEF vs. piPS	Intermediate samples (Thy1-, SSEA1+) vs. SC (Oct4-GFP+, iPS, mES)	Intermediate (Thy1-, SSEA1+) vs. piPS	SC (Oct4-GFP+, iPS, mES) vs piPS	log2 CPM
let-7a-2-3p							4.46
let-7a-5p							11.32
let-7b-3p				-2.51			6.77
let-7b-5p				-2.19		2.44	11.09
let-7c-1-3p							5.35
let-7c-5p						2.29	10.5
let-7d-3p		-2.26		-2.63			10.15
let-7d-5p				-2.79			9.48
let-7e-3p							6.15
let-7e-5p							8.63
let-7f-1-3p				-2.64			7.53
let-7f-2-3p							6.61
let-7f-5p							12.81
let-7g-3p							4.87
let-7g-5p							12.14
let-7i-3p		-2.25					6.75
let-7i-5p							8.75
mir-1-2-as-5p							4.11
mir-1-3p							3.29
mir-100-3p							3.93
mir-100-5p		-3.47					11.15
mir-101a-3p							9.72
mir-101a-5p							4.33
mir-101b-3p			2.54				8.61
mir-101b-5p							2.75
mir-103-1-5p							3.49
mir-103-2-5p							4.33
mir-103-3p							13.72
mir-106a-3p		11.4		6.36		-7	5.41
mir-106a-5p		9.15		6.19		-5.99	10.62
mir-106b-3p							8.83
mir-106b-5p		2.9	3				11.72
mir-107-3p							10.4
mir-107-5p							3.27
mir-10a-3p		-3.75		-2.3		2.17	4.88
mir-10a-5p		-4.33		-2.47			11.56
mir-10b-3p				-2.59			5.15
mir-10b-5p				-2.85			11.56
mir-1188-5p			-2.73				3.34
mir-1190-3p							3.7
mir-1191-3p							7.62
mir-1193-3p	-2.74	-1.87	-2.71				8.38
mir-1195-3p	3.42	4.37	4.57				2.9
mir-1195-5p		4.67		3.53			4.89
mir-1196-5p	6.01	8.79	6.79	2.78		-2	7.96
mir-1197-3p							3.03
mir-1198-5p							1.65
mir-122-3p							3.19
mir-122-5p							7.54
mir-124-3p		5.55	5.22	3.69			10.64
mir-124-5p		4.21	3.46	2.83			6.13
mir-125a-3p							5.61
mir-125a-5p		-2.6					15.18
mir-125b-1-3p		-3.51		-2.37			5.64
mir-125b-2-3p							4.18
mir-125b-5p		-3.59					16.18
mir-126-3p		3.19		3.32		-2.96	8.38
mir-126-5p		3.59		3.54		-2.93	7.86
mir-127-3p	-2.84	-1.92	-2.43				9.7
mir-127-5p	-2.83			1.85			6.56
mir-128-1-5p							3.51
mir-128-3p							10.34
mir-129-1-3p				2.84		-3.67	4.31
mir-129-2-3p		-2.8	-2.05				9.58
mir-129-5p							7.11
mir-1306-5p							5.13
mir-130a-3p							14.27
mir-130a-5p							9.04
mir-130b-3p							13.9
mir-130b-5p	2.63	2.64	2.41				10.01
mir-132-3p		-2.35				1.79	7.51
mir-132-5p		-2					6.54
mir-133a-3p						-2.61	1.9
mir-133b-3p							3.43
mir-134-3p	-2.26		-2.49				4.95
mir-134-5p	-2.73	-2.51	-3.78				8.89
mir-135a-2-3p							3.67
mir-135a-5p							6.66
mir-135b-3p	6.87	6.55	7.93				4.32
mir-135b-5p	7.72	8.38	9.91				11.7
mir-136-3p	-2.84			1.96			7.81
mir-136-5p	-3.74	-1.85	-2.35	1.89			8.62
mir-137-3p			3.34		3.95	2.26	3.8
mir-138-1-3p							5.88
mir-138-2-3p							4.55
mir-138-5p							9.89
mir-139-5p	2.53						7.73
mir-140-3p							12.4
mir-140-5p							7.84
mir-141-3p		6.77					5.15
mir-141-5p		4.53				-4.47	3.69
mir-142-3p				5.33		-4.88	7.15
mir-142-5p			-4.34	4.62		-5.12	9.39
mir-143-3p		-3.1					12.05
mir-143-5p							3.93
mir-144-5p							2.79
mir-145-3p		-2.36					6.23
mir-145-5p		-3.06					14.2
mir-146a-5p							7.87
mir-146b-3p							3.17
mir-146b-5p							5.43
mir-147-3p						-2.07	4.28
mir-148a-3p							9.59
mir-148a-5p							4.23
mir-148b-3p							7.85
mir-148b-5p							4.88
mir-149-5p							9.74
mir-150-3p							3.57
mir-150-5p	6.12	6.03	5.07				11.89
mir-151-3p							7.06
mir-151-5p							11.08
mir-152-3p		-2.48					9.02
mir-152-5p	-2.82	-3.17					6.2
mir-154-3p				3.56		-3.48	9.29
mir-154-5p	-2.75						7.38
mir-155-5p		-2.02					7.13
mir-15a-3p							6.34
mir-15a-5p							9.28
mir-15b-3p							8.44
mir-15b-5p							12.6
mir-16-1-3p							2.51
mir-16-2-3p							6.31
mir-16-5p							11.1
mir-17-3p		2.2					9.48
mir-17-5p	3.22	3.49	3.2				13.77
mir-181a-1-3p				-1.94			7.54
mir-181a-2-3p							5.85
mir-181a-5p							10.84
mir-181b-1-3p				-2.75			4.98
mir-181b-2-3p							4.07
mir-181b-5p				-2.26		2.7	9.73
mir-181c-3p		2.34					7.56
mir-181c-5p		3.29		2.26			9.51
mir-181d-3p		3.91					4.1
mir-181d-5p		3.52	3.03	2			8.61
mir-182-3p		5.09	4.93				5.48
mir-182-5p	3.6	4.81	4.21				13.23
mir-183-3p	4.47	5.07	5.19				9.43
mir-183-5p	3.97	4.97	4.93				13.01
mir-1839-3p		-2.03					7.87
mir-1839-5p							7.72
mir-184-3p							3.72
mir-184-5p				5.47			0.89
mir-185-3p							2.74
mir-185-5p							9.96
mir-186-3p							7.13
mir-186-5p							8.89
mir-187-3p							8.37
mir-187-5p							5.45
mir-188-3p							5.01
mir-188-5p							7.02
mir-18a-3p	2.35	2.74	2.66				7.28
mir-18a-5p	2.92	3.15	3.46				13.01
mir-18b-3p	4.2	9.53		5.33		-6.55	7.5
mir-190-3p							3.51
mir-190-5p							5.4
mir-1903-5p							5.08
mir-191-3p							5.9
mir-191-5p							12.87
mir-192-3p							5.02
mir-192-5p							9.14
mir-1927-3p							5.04
mir-193-3p				-1.86			7.19
mir-193-5p		-2.54	-2.38	-2.31			6.52
mir-1930-5p							6.15
mir-1933-3p							5.01
mir-1934-3p	4.74	4.22	3.01				5.74
mir-1934-5p			2.7				5.18
mir-1935-3p		4.33		2.32			3.02
mir-1935-5p		9.15	7.07	3.97			3.55
mir-193b-3p		-1.96		-1.85			9.27
mir-193b-5p		-2.87	-3.24	-2.19			5.31
mir-194-5p							5.02
mir-1941-3p							4.7
mir-1943-3p							3.63
mir-1943-5p							4.14
mir-1946a-5p							4.87
mir-1946b-3p		2.65					3.59
mir-1949-3p							6.17
mir-195-3p		4.56		2.75		-4.12	4.53
mir-195-5p		4.36		5.17		-4.41	8.12
mir-1955-3p							1.85
mir-1955-5p							4.72
mir-1957-5p							2.63
mir-1964-3p							4.25
mir-1964-5p							2.35
mir-1965-3p	4.36	7.05	4.35	2.69		-2.7	7.42
mir-196a-1-3p		-2.32	-3.83				5.85
mir-196a-5p		-2.45	-3.37	-1.67	-2.59		9.57
mir-196b-3p							5.17
mir-196b-5p							6.08
mir-1981-3p				-2.12		2.02	5.27
mir-1981-5p							3.59
mir-1982-3p							5.62
mir-1983-3p						1.94	9.5
mir-1983-5p	3.56			-1.78			5.82
mir-199a-2-3p							3.84
mir-199a-5p							12.81
mir-199b-5p		-2.72					10.95
mir-19a-3p		3.62	3.52				11.89
mir-19a-5p	3.3	4.48	4.05				3.84
mir-19b-1-5p	3.27	3.89	2.97				7.68
mir-19b-2-5p		10.31		6.28		-8.06	4.24
mir-19b-3p		3.3	2.71				14.11
mir-200a-3p	7.51	9.08	8.99				9.63
mir-200a-5p							3.56
mir-200b-3p		4.49					8.11
mir-200b-5p	5.43	5.56	5.18				6.62
mir-200c-3p						-3.63	4.44
mir-200c-5p							2.68
mir-202-5p							4.33
mir-203-3p							6.11
mir-204-5p	4.96		3.45	-2.51			8.48
mir-205-3p			5.28				4.82
mir-205-5p	7.72	8.92	10.25				12.98
mir-206-3p		-4.24		-3.64			5.51
mir-20a-3p	3.28	4.24	3.93				7.34
mir-20a-5p	3.88	4.43	4.56				13.43
mir-20b-3p		6.61		5.24		-5.33	7.42
mir-20b-5p		9.58	3.87	6.18		-5.71	11.52
mir-21-3p		-2.08		-1.89			6.89
mir-21-5p		-2.67					15.7
mir-210-3p							11.03
mir-210-5p							9.26
mir-211-5p							6.09
mir-212-3p							6.38
mir-212-5p		-3.09		-2.12		2.16	5.15
mir-2137-3p							2.86
mir-214-3p		-4.68					13.86
mir-214-5p		-4.89		-4.11			7.08
mir-218-1-3p							3.58
mir-218-2-3p							3.63
mir-218-5p				-2.59			12.62
mir-219-1-3p							3.24
mir-219-2-3p						-2.67	2.32
mir-219-5p							3.82
mir-22-3p							8.76
mir-22-5p		-1.69				1.66	8.85
mir-221-3p							11.61
mir-221-5p							6.24
mir-222-3p							10.86
mir-222-5p				-1.73			6.93
mir-223-3p	-4.45	-4.75	-5.41				11.49
mir-223-5p	-3.59	-3.11	-4.91				4.98
mir-224-3p							4
mir-224-5p							7.1
mir-23a-3p				-1.79		1.8	14.34
mir-23a-5p				-2.17			6.61
mir-23b-3p		-2.58		-2.05			14.29
mir-23b-5p				-2.53			6.3
mir-24-1-5p							5.67
mir-24-2-5p		-1.72				1.77	9.86
mir-24-3p		-2		-1.81			15.88
mir-25-3p							11.68
mir-25-5p	3.15	3.18					5.93
mir-26a-1-3p							4.52
mir-26a-2-3p							5
mir-26a-5p							12.07
mir-26b-3p							5.8
mir-26b-5p							10
mir-27a-3p							12.12
mir-27a-5p				-1.64			6.12
mir-27b-3p		-2.13		-1.9			12.27
mir-27b-5p		-1.74		-1.91			7.87
mir-28-5p		-2.79					6.74
mir-290-3p		9.33		4.83		-8.17	7.79
mir-290-5p	7.25	11.95		4.7		-7.86	15.79
mir-291a-3p	5.06	10.14		5.08		-7.66	10.38
mir-291a-5p	6.61	11.19		4.59		-8.18	12.61
mir-291b-3p		12.58		7.12		-8.46	9.49
mir-291b-5p		9.72		5.18		-8.14	8.61
mir-292-3p	6.29	11.49		5.21		-8.07	14.17
mir-292-5p	7.64	11.82		4.18		-7.88	14.61
mir-293-3p	7.35	11.66		4.31		-8.02	15.66
mir-293-5p		9.43		5.64		-7.96	10.19
mir-294-3p	7.94	12.51		4.57		-7.87	15.93
mir-294-5p		10.09		4.57		-7.01	10.66
mir-295-3p	7.71	12.35		4.65		-7.63	12.87
mir-295-5p	6.26	11.17		4.91		-7.99	11.17
mir-296-3p	2.32	2.12					7.76
mir-296-5p							11.41
mir-297a-5p		5.75	3.53	4.07			5.23
mir-297b-5p		3.62		3.84			4.62
mir-297c-5p		4.77		4.5			2.49
mir-298-3p							2.99
mir-298-5p							9.5
mir-299-3p	-2.59		-2.25				6
mir-299-5p	-2.52						8.77
mir-29a-3p		-3.24					15.75
mir-29a-5p							6.14
mir-29b-1-5p		-2.24		-2.2			7.31
mir-29b-2-5p							5.2
mir-29b-3p		-2.56					12.96
mir-29c-3p							11.04
mir-29c-5p							5.84
mir-300-3p	-2.12			2.05			7.92
mir-300-5p							4.3
mir-301a-3p							12.69
mir-301a-5p							7.27
mir-301b-3p	2.45	2.85	3.8				9.45
mir-301b-5p	4.34	4.07	4.78				5.33
mir-302a-3p		9.58				-6.5	9.5
mir-302a-5p		8.12				-6.41	9.73
mir-302b-3p		10.67					10.42
mir-302b-5p							5.81
mir-302c-3p		7.73					7.41
mir-302c-5p							7.15
mir-302d-3p		11.38					12.38
mir-302d-5p						-6.55	7.87
mir-3072-3p	-2.03		-2.9				7.21
mir-30a-3p							7.76
mir-30a-5p							10.94
mir-30b-3p							2.87
mir-30b-5p							10.94
mir-30c-5p							12.07
mir-30d-3p							3.45
mir-30d-5p							11.44
mir-30e-3p							7.53
mir-30e-5p							10.65
mir-31-3p		-2.41	-2.52				9.57
mir-31-5p		-3.59	-3.4				11.96
mir-32-3p	2.9	4.45	3.31				5.59
mir-32-5p		3.12	2.46	1.84			6.54
mir-320-3p							8.88
mir-320-5p							2.54
mir-322-3p		-2.19					7.2
mir-322-5p			-2.37				10.27
mir-323-3p	-2.03		-3.66	2.99		-4.63	8.87
mir-323-5p						-4.1	2.2
mir-324-3p							5.9
mir-324-5p							7.98
mir-326-3p		-1.85					7.91
mir-328-3p		-2.18		-1.91			10.59
mir-328-5p							2.55
mir-329-3p	-2.23	-1.82					9.59
mir-329-5p	-3.33			2.36			6.4
mir-33-3p							7.39
mir-33-5p		2.23	3.09				5.9
mir-330-3p			2.32				7.85
mir-330-5p		2.84	4.1				3.27
mir-331-3p							9.2
mir-331-5p							2.71
mir-335-3p		4.6		3.56		-4.85	8
mir-335-5p		3.12		3.45		-2.39	7.53
mir-337-3p	-2.37						10.56
mir-337-5p	-2.87	-1.9	-3.1				5.75
mir-338-3p							4.41
mir-338-5p							2.97
mir-339-3p							2.83
mir-339-5p							9.03
mir-340-3p							8.01
mir-340-5p							4.47
mir-341-3p	-2.41		-3.07	1.74		-2.39	7.93
mir-342-3p			-2.32				11.25
mir-342-5p							4.76
mir-344-3p			2.78			1.74	6.15
mir-345-3p							6.8
mir-345-5p							9.93
mir-346-5p				3.61			5.25
mir-34a-3p							9.91
mir-34a-5p							14.23
mir-34b-3p		-2.87		-1.84			10.04
mir-34b-5p							8.38
mir-34c-3p		-3.06		-1.94			7.9
mir-34c-5p							9.8
mir-350-3p							9.06
mir-351-5p		-1.97					9.36
mir-361-3p							8.02
mir-361-5p							10.1
mir-362-3p							7.19
mir-362-5p							7.58
mir-363-3p		7.4		6.38			9.8
mir-363-5p	5.03	10.81		5.78		-6.59	4.52
mir-365-1-5p							2.35
mir-365-3p		-2.52		-2.21			11.08
mir-367-3p		10.08		6.07		-6.16	6.4
mir-369-3p	-2.54			2.89			6.86
mir-369-5p	-3.18	-1.78	-1.98				7.99
mir-370-3p			-3.79	2		-3.85	8.36
mir-370-5p			-3.38	2.47		-3.25	4.41
mir-374-3p			3.06				6.43
mir-374-5p							8.6
mir-375-3p							4.04
mir-376a-3p	-3.23			1.97			8.2
mir-376a-5p	-2.68						6.15
mir-376b-3p	-2.35			3.51		-2.12	8.88
mir-376b-5p	-2.57						6.62
mir-376c-3p	-2.71		-3.08	1.62		-1.99	9.14
mir-376c-5p							2.6
mir-377-3p				2.17			4.46
mir-377-5p			-2.66				2.61
mir-378-3p							9.89
mir-378-5p							8.57
mir-379-3p							6.96
mir-379-5p	-2.86	-1.93					9.77
mir-380-3p	-2.16			1.84			6.58
mir-380-5p							4.62
mir-381-3p				2.1		-2.16	7.59
mir-381-5p						-3.45	1.84
mir-382-3p	-2.67						8.63
mir-382-5p	-2.72	-1.99	-2.29				9.42
mir-383-5p							4.77
mir-384-5p		5.08					1.66
mir-409-3p	-2.34		-2.39				10.92
mir-409-5p	-2.6						7.21
mir-410-3p	-2.31						6.77
mir-410-5p							3.01
mir-411-3p	-2.49						8.98
mir-411-5p	-2.84	-2.39					8.21
mir-412-3p							7.01
mir-412-5p			-2.79			-2.31	3.21
mir-421-3p							10.16
mir-421-5p							4.97
mir-423-3p							10.18
mir-423-5p							7.38
mir-425-3p							7.1
mir-425-5p							9.69
mir-429-3p	6.92	7.68	8.43				8.23
mir-431-3p	-2.24		-2.21				5.15
mir-431-5p	-2.46		-2.4				7.78
mir-433-3p	-2.47						7.74
mir-433-5p							4.14
mir-434-3p	-2.91	-2.08	-2.33				9.99
mir-434-5p	-3.02	-2.26	-2.24				9.56
mir-449a-5p							3.44
mir-449c-5p							2.78
mir-450a-5p							4.95
mir-450b-3p							4.77
mir-450b-5p				5.09			2.89
mir-451-5p							4.62
mir-452-5p							4.08
mir-455-3p		-2.1					6.99
mir-455-5p							4.3
mir-463-5p							5.78
mir-465b-5p							2.56
mir-465c-5p							1.26
mir-466f-3p		2.65					6.75
mir-466f-5p		6.32	4.46	4.65			4.25
mir-466g-3p		4.06	2.48	2.22			8.37
mir-466g-5p		6.06	4	2.75			3.23
mir-467c-5p		5.41	3.34	3.59			6.12
mir-467d-5p				4			2.62
mir-467e-5p		3.96		3.26		-2.26	8.27
mir-483-3p							6.73
mir-483-5p		-2.69	-3.34				5.75
mir-484-5p							12.53
mir-485-3p	-2.55			2			8.41
mir-485-5p							2.56
mir-486-5p							2.91
mir-487b-3p							9.34
mir-489-3p				4.08			4.32
mir-490-3p							1.02
mir-491-3p							3.64
mir-493-5p	-2.33						5.87
mir-494-3p	-2.16		-2.13	1.85		-1.81	9.77
mir-494-5p							3.1
mir-495-3p	-2.31			2.12			10.7
mir-495-5p			-3.52				2.98
mir-496-3p	-2.51	-2.02					6.85
mir-496-5p		-2.78	-3.64				3.23
mir-497-3p		5.94		4.01		-4.59	2.83
mir-497-5p		4.18		4.79		-2.85	6.86
mir-499-5p		3.45	4.15				4.39
mir-500-3p							8.85
mir-500-5p							3.99
mir-501-3p		-2.05		-2.43			6.54
mir-501-5p							6.32
mir-503-3p							4.81
mir-503-5p							5.84
mir-504-3p		-3.26		-4.76		3.47	1.05
mir-504-5p		-1.76		-2.88		2.37	5.9
mir-505-3p							5.84
mir-505-5p							5.19
mir-511-3p		-3.66	-4.18				3.09
mir-511-5p	-3.41	-3.28	-4.49				3.98
mir-532-3p		-1.8		-2.15			7.02
mir-532-5p							10.04
mir-539-5p	-2.5		-2.65				7.25
mir-540-3p	-2.3			2			5.97
mir-540-5p				2.78			4.44
mir-541-3p	-2.57		-3.58			-2.47	6.09
mir-541-5p	-2.51		-3.52			-2.18	11.65
mir-542-3p							6.17
mir-542-5p							5.94
mir-543-3p				2.36		-2.13	9.84
mir-543-5p	-3.03	-2.64	-3.54				4.94
mir-544-3p							3.5
mir-574-3p	-2.53	-3.76	-2.81				10.77
mir-574-5p		-2.94	-2.24				9.09
mir-582-3p							6.6
mir-582-5p							6.58
mir-592-5p							3.39
mir-598-3p							5.64
mir-615-3p		-3.4		-2.86			9.14
mir-615-5p		-3.03	-5.29	-2.8	-5.07		3.15
mir-652-3p							8.85
mir-652-5p							6.14
mir-653-5p							3.63
mir-664-3p		-2		-1.68			7.64
mir-664-5p		-2.58		-1.9			3.81
mir-665-3p			-2.4	3.36		-3.57	9.4
mir-665-5p							0.71
mir-666-3p	-3.28	-2.48	-3.78				9.88
mir-666-5p	-2.88		-3.11			-1.93	5.48
mir-667-3p	-2.46	-2.4	-3.01				9.66
mir-667-5p		-1.86	-4.25			-2.39	5.15
mir-668-3p	-2.37	-1.91					7.99
mir-669d-3p		3.06		2.53		-2.42	3.25
mir-669d-5p		6.53	5.38	3.64			2.92
mir-669e-3p		4.5		2.39		-2.19	4.55
mir-669g-5p							4.72
mir-669h-5p		3.36		3.1			6.14
mir-669l-3p		9.45	6.2	3.95		-3.25	3.23
mir-669m-3p		3.78	2.71	3.68			5.84
mir-670-5p							5.35
mir-671-3p							5.57
mir-671-5p							5.89
mir-672-3p							4.37
mir-672-5p		2.19					8.61
mir-673-3p			-4.03			-3.95	3.31
mir-673-5p							5.33
mir-674-3p							9.88
mir-674-5p							8.73
mir-675-3p							5.08
mir-675-5p							4.89
mir-676-3p				-1.52			7.01
mir-676-5p							6.78
mir-677-5p							3.25
mir-679-3p			-3.02				3.84
mir-679-5p							4.58
mir-682-3p							3.16
mir-684-3p							4.02
mir-690-3p		2.47	2.86				4.74
mir-700-3p							7.35
mir-700-5p							6.79
mir-702-3p							6.5
mir-702-5p							3.05
mir-703-3p		5.52					2.72
mir-703-5p		4.99		3.87			1.61
mir-705-5p							1.43
mir-708-3p	3.16	2.51	3.87				5.69
mir-708-5p	4.55	2.99	4.16	-1.57			10.47
mir-709-3p							1.81
mir-720-3p				-2.26			9.29
mir-721-3p	3.87			-2.42			1.68
mir-743a-3p							3.71
mir-758-3p				4.15			5.15
mir-758-5p		3.83		7.04		-7.13	1.32
mir-760-3p							3.55
mir-760-5p							2.78
mir-770-3p							4.25
mir-770-5p							3.35
mir-7a-1-3p							8.78
mir-7a-2-3p		8.86	5.54	4.02		-3.32	2.81
mir-7a-5p		3.49	3.11				12.01
mir-7b-3p		6.9		6.81		-6.84	0.98
mir-7b-5p		5		4.2			4.75
mir-872-3p							9.49
mir-872-5p							7.22
mir-873-5p	-4.81	-2.95					3.17
mir-874-3p							5.76
mir-877-3p							8.93
mir-877-5p							6.11
mir-879-3p							2.48
mir-9-3p			3.84		3.77	2.04	5.54
mir-9-5p		2.67	4.78		3.18	2.11	7.56
mir-92a-1-5p	4.15	4.76	3.89				8.54
mir-92a-2-5p		6.1		4.11		-5.35	5.26
mir-92a-3p	3.6	3.62	3.3				14.54
mir-92b-3p	6.14	4.19	5.17	-1.95			11.74
mir-92b-5p	6.94	4.97	5.88	-1.97			7.85
mir-93-3p							8.56
mir-93-5p	2.97	3.15					11.95
mir-96-3p	4.89	6.18	5.95				7.29
mir-96-5p		5.24	4.6	2.53			9.82
mir-98-3p				-2.52			6.33
mir-98-5p							8.58
mir-99a-3p							4.57
mir-99a-5p							11.94
mir-99b-3p							8.73
mir-99b-5p		-2.3					11.83
