# Supplementary material for: Staged miRNA re-regulation patterns during reprogramming
Source: Genome Biol. 2013 Dec 31;14(12):R149. doi: 10.1186/gb-2013-14-12-r149 (PMC4053856; doi:10.1186/gb-2013-14-12-r149)
Supplement: Additional file 3: Table S2 — EdgeR log2 fold changes in reprogramming. Values are significant at an FDR of 5%, bold values are significant with an FDR of 1%. log2 cpm is log2 of counts per million. [file gb-2013-14-12-r149-S3.xls]

## Sheet: Supplementary Table 2
Table S2. EdgeR log2 fold changes in reprogramming. Values are significant at an FDR of 5%, bold values are significant with an FDR of 1%. log2 CPM is log2 of counts per million.
	Time-series
miR	MEF to Thy1- time series	MEF to SSEA1+ time series	MEF to Oct4-GFP+ time series	MEF to Thy1-	Thy1- to SSEA1+	SSEA1+ to Oct4-GFP+	log2 CPM
let-7a-2-3p							4.26
let-7a-5p							11.4
let-7b-3p	1.23	1.47	-0.02				7.23
let-7b-5p	1.2	0.68	-0.31				11.12
let-7c-1-3p							6.04
let-7c-5p							10.36
let-7d-3p	0.66	-0.01	-1.11				10.72
let-7d-5p							9.91
let-7e-3p							6.37
let-7e-5p	0.14	-1.5	-1.5				8.72
let-7f-1-3p							8.3
let-7f-2-3p							6.67
let-7f-5p							13.27
let-7g-3p							4.82
let-7g-5p							12.35
let-7i-3p	-0.42	-1.77	-1.82				6.83
let-7i-5p	0.24	-0.85	-1.59				9.08
mir-1-3p							3.29
mir-100-3p	-1.24	-1.61	-2.99				4.14
mir-100-5p	-0.86	-2.5	-3.84		-1.64		11.54
mir-101a-3p							9.18
mir-101a-5p							3.88
mir-101b-3p	1.89	1.5	1.41	1.89			8.12
mir-101b-5p							2.28
mir-103-1-5p							3.2
mir-103-2-5p							4.01
mir-103-3p							13.87
mir-106a-3p	0.12	5.87	10.87			5	4.19
mir-106a-5p	0.5	3.92	8.79				9.53
mir-106b-3p	2.01	1.68	1.42	2.01			8.93
mir-106b-5p	2.53	2.51	2.81	2.53			11.43
mir-107-3p	0.96	0.07	-0.72				10.61
mir-107-5p							3.12
mir-10a-3p	-1.34	-1.7	-3.2				5.34
mir-10a-5p	-1.54	-2.28	-3.98	-1.54			12.12
mir-10b-3p							5.77
mir-10b-5p	0.76	0.09	-1.5				12.18
mir-1188-5p							3.78
mir-1191-3p							7.01
mir-1193-3p	-2.83	-2.64	-1.91	-2.83			8.7
mir-1195-3p							1.92
mir-1195-5p							3.15
mir-1196-5p	4.44	6.75	7.75	4.44	2.31		6.52
mir-1197-3p							2.64
mir-122-3p	-1.73	2.46	4.26				3.61
mir-122-5p							8.25
mir-124-3p	2.37	2.02	3.14				7.49
mir-124-5p	1.53	1.66	2.92				4.66
mir-125a-3p							5.89
mir-125a-5p	-0.91	-2.3	-2.01		-1.39		15.61
mir-125b-1-3p	-0.4	-3.14	-4.06		-2.74		6.2
mir-125b-2-3p	0.6	-2.3	-0.7		-2.9		4.35
mir-125b-5p	-0.78	-3.31	-4.51		-2.54		16.74
mir-126-3p	-0.13	-0.12	1.25				6.76
mir-126-5p	0.27	-0.22	2.05			2.27	6.33
mir-127-3p	-2.82	-2.86	-2.24	-2.82			9.87
mir-127-5p	-2.59	-2.98	-1.74	-2.59			6.51
mir-128-1-5p							3.93
mir-128-3p	1.54	2.38	1.68	1.54			10.2
mir-129-1-3p							3.4
mir-129-2-3p	-1.66	-2.64	-3.44	-1.66			9.94
mir-129-5p							6.96
mir-1306-5p							4.05
mir-130a-3p							13.98
mir-130a-5p	1	1.39	1.85				8.75
mir-130b-3p							14.25
mir-130b-5p	2.48	2.79	2.88	2.48			9.93
mir-132-3p	-0.87	-0.94	-1.94				7.68
mir-132-5p							6.9
mir-133a-3p	-0.41	0.62	2.95				2.41
mir-133b-3p							3.64
mir-134-3p	-2.79	-1.84	-1.53	-2.79			5.32
mir-134-5p	-2.96	-2.54	-2.25	-2.96			9.5
mir-135a-2-3p							4.21
mir-135a-5p	-0.1	-2.31	-1.16		-2.21		7.2
mir-135b-3p	5.87	7.45	7.25	5.87			3.75
mir-135b-5p	6.6	8.28	8.81	6.6			10.74
mir-136-3p	-2.87	-2.77	-1.32	-2.87			7.52
mir-136-5p	-3.07	-4.94	-2.93	-3.07	-1.86	2.01	8.74
mir-137-3p							2.27
mir-138-1-3p							6.37
mir-138-2-3p							4.97
mir-138-5p							9.88
mir-139-5p	1.45	3.07	1.56				7.74
mir-140-3p	0.08	-1.21	-1.41				12.66
mir-140-5p							7.87
mir-141-3p	-0.44	5.45	5.45		5.89		3.62
mir-141-5p	0.7	3.46	3.46				3.44
mir-142-3p	-3.66	-4.96	-2.16	-3.66			5.56
mir-142-5p	-3.82	-4.46	-2.65	-3.82			8.03
mir-143-3p	-1.18	-4.36	-4.66		-3.18		12.07
mir-143-5p	-1.54	-4.85	-4.69		-3.31		4.15
mir-144-5p	-0.06	3.46	4.36				3.27
mir-145-3p	-0.73	-3.16	-2.66		-2.43		6.5
mir-145-5p	-1.45	-4.5	-4.91	-1.45	-3.05		14.5
mir-146a-5p	-2.51	-0.37	-1.78	-2.51	2.14		8.25
mir-146b-5p							4.32
mir-147-3p	0.59	0.99	2.73				4.46
mir-148a-3p							9.12
mir-148a-5p							3.56
mir-148b-3p							7.37
mir-148b-5p							4.73
mir-149-5p	1.4	-0.89	0.12	1.4	-2.29		10.02
mir-150-3p	0.91	4.01	3.37				4
mir-150-5p	3.18	7.1	6.8	3.18	3.93		12.08
mir-151-3p							7.35
mir-151-5p							11.28
mir-152-3p	-1.6	-3.64	-3.28	-1.6	-2.04		9.16
mir-152-5p	-2.09	-4.48	-4.05	-2.09	-2.4		6.58
mir-154-3p	-2.44	-1.27	0.77	-2.44		2.04	8.25
mir-154-5p	-2.62	-2.93	-1.56	-2.62			7.46
mir-155-5p	-1.83	-3.05	-3.89	-1.83			7.1
mir-15a-3p	1.91	1.63	1.72	1.91			6.29
mir-15a-5p							9.17
mir-15b-3p	1.45	1.69	1.04	1.45			8.49
mir-15b-5p	1.65	1.82	1.35	1.65			12.56
mir-16-1-3p							1.69
mir-16-2-3p	1.73	2.74	1.93	1.73			6.17
mir-16-5p							11.11
mir-17-3p	2.44	2.16	2.05	2.44			9.3
mir-17-5p	3.09	3.36	3.39	3.09			13.49
mir-181a-1-3p	0.58	-0.79	-1.02				8.04
mir-181a-2-3p							6.28
mir-181a-5p	0.63	-1.09	-1.36		-1.73		10.92
mir-181b-1-3p	1.12	-0.46	-1.62				5.23
mir-181b-2-3p							4.23
mir-181b-5p	1.37	-0.21	-0.69	1.37	-1.58		9.69
mir-181c-3p							6.72
mir-181c-5p							7.94
mir-181d-3p							3.35
mir-181d-5p	1.49	1.57	1.76	1.49			7.19
mir-182-3p	1.56	5.07	4.79		3.51		4.73
mir-182-5p	1.8	4.37	4.18	1.8	2.57		12.44
mir-183-3p	2.32	5.3	4.86	2.32	2.98		8.87
mir-183-5p	2.12	4.75	4.24	2.12	2.63		12.07
mir-1839-3p	-0.42	-1.23	-1.92				8.1
mir-1839-5p							7.84
mir-184-3p							3.51
mir-185-5p							10.19
mir-186-3p							6.89
mir-186-5p							8.82
mir-187-3p	1.4	3.44	2.67		2.05		8.84
mir-187-5p	0.42	2.79	1.73		2.37		5.84
mir-188-3p							5.54
mir-188-5p							7.3
mir-18a-3p	2.42	2.37	2.77	2.42			6.93
mir-18a-5p	2.72	3.08	3.21	2.72			12.73
mir-18b-3p	2.56	5	9.57				6.85
mir-190-3p							2.74
mir-190-5p							4.86
mir-1903-5p							3.98
mir-191-3p							5.98
mir-191-5p							13.09
mir-192-3p	2.09	1.99	2.7	2.09			5.53
mir-192-5p							9.31
mir-1927-3p							4.54
mir-193-3p	1.4	-1.2	-1.46		-2.6		7.59
mir-193-5p	0.57	-2.3	-2.3		-2.87		7.19
mir-1930-5p							6.04
mir-1933-3p							4.16
mir-1934-3p	3.87	4.86	4.58	3.87			5.84
mir-1934-5p							4.74
mir-193b-3p	0.18	-0.79	-2.15				9.68
mir-193b-5p	-0.38	-1.26	-2.27				6.09
mir-194-5p							4.63
mir-1941-3p							4.6
mir-1943-3p							3.4
mir-1943-5p							3.86
mir-1946a-5p							4.42
mir-1946b-3p							3.24
mir-1949-3p	0.56	1.2	2.58				5.79
mir-195-3p	1.39	2.1	4.54				4.42
mir-195-5p	-0.43	-1.35	2.66			4.01	6.22
mir-1955-3p							1.76
mir-1955-5p							4.32
mir-1964-3p							3.82
mir-1964-5p							2.53
mir-1965-3p	2.91	5.13	5.75	2.91			6
mir-196a-1-3p	-0.5	-1.36	-3.4				6.47
mir-196a-5p	-0.56	-0.97	-1.95				10.27
mir-196b-3p							5.25
mir-196b-5p							6.48
mir-1981-3p							5.44
mir-1982-3p							4.95
mir-1983-3p	1.5	0.94	0.27	1.5			9.19
mir-1983-5p				3.93			6.18
mir-199a-2-3p	-0.9	-4.04	-4.63				3.42
mir-199a-5p	-1.15	-3.91	-4.03		-2.76		12.93
mir-199b-5p	-1.05	-3.14	-3.5		-2.1		11.32
mir-19a-3p	2.55	2.45	3.31	2.55			11.18
mir-19a-5p	3.75	2.53	4.58	3.75			3.16
mir-19b-1-5p	3.09	3.51	3.87	3.09			7.38
mir-19b-2-5p	0.19	5.06	9.72				2.98
mir-19b-3p	2.38	2.16	2.92	2.38			13.56
mir-200a-3p	1.85	8.36	8.76	1.85	6.5		8.48
mir-200a-5p	-0.7	3.76	2.8				2.99
mir-200b-3p	0.41	4.74	5.24		4.33		7.13
mir-200b-5p	0.7	6.43	5.66		5.74		6.61
mir-200c-3p	-1.89	2.18	2.73		4.07		3.49
mir-203-3p	-0.01	3.17	3.43		3.18		6.29
mir-204-5p	5.74	3.16	3.35	5.74	-2.57		9.02
mir-205-3p	-2.64	2.73	4.94				3.39
mir-205-5p	2.91	9.16	10.87		6.25		12.41
mir-206-3p	0.31	-3.54	-3.96		-3.85		6.28
mir-20a-3p	2.98	3.26	3.95	2.98			6.45
mir-20a-5p	3.59	4.08	4.6	3.59			13.13
mir-20b-3p	0.38	1.86	6.3				6.71
mir-20b-5p	1.32	4.03	9.17				10.67
mir-21-3p	0.29	-1.7	-1.69		-1.99		7.43
mir-21-5p	-0.65	-2.2	-2.77		-1.55		16.12
mir-210-3p	-0.8	2.42	1.71		3.23		10.75
mir-210-5p	-1.16	3.02	2.23		4.18		8.97
mir-211-5p							5.24
mir-212-3p							6.67
mir-212-5p	-0.81	-1.15	-2.48				5.5
mir-2137-3p							2.16
mir-214-3p	-0.94	-4.03	-5.09		-3.09		14.58
mir-214-5p	0.1	-3.6	-4.9		-3.7		7.88
mir-218-1-3p							4.04
mir-218-5p	1.22	-2.6	-2.46		-3.81		13.28
mir-219-1-3p							3.61
mir-219-2-3p							2.63
mir-219-5p	1.82	-1.93	3.99			5.92	2.76
mir-22-3p	0	-2.03	-2.53		-2.03		8.6
mir-22-5p	-0.21	-1.43	-1.73				8.88
mir-221-3p	0.36	-1.73	-2.87		-2.09		12.01
mir-221-5p	-0.01	-1.83	-1.95		-1.82		6.42
mir-222-3p	0.74	-1.5	-2.69		-2.24		11.21
mir-222-5p	0.88	-0.55	-1.43				7.17
mir-223-3p	-4.19	-5.28	-4.51	-4.19			12.31
mir-223-5p	-3.51	-3.02	-1.52	-3.51			5.57
mir-224-3p							3.12
mir-224-5p	1.27	-1.55	-0.68		-2.82		7.43
mir-23a-3p	0.6	-0.25	-1.08				14.48
mir-23a-5p	2.14	2.19	0.44	2.14			6.84
mir-23b-3p	0.1	-1.65	-2.26		-1.75		14.75
mir-23b-5p	1.16	0.52	-1.21				6.89
mir-24-1-5p	-0.04	-1.89	-1.16		-1.84		6.09
mir-24-2-5p	0.1	-1.57	-1.96		-1.67		9.78
mir-24-3p	0.32	-0.93	-1.66				16.16
mir-25-3p	2.13	1.73	1.63	2.13			11.26
mir-25-5p	2.97	3.2	3.21	2.97			5.83
mir-26a-1-3p							5.05
mir-26a-2-3p							4.87
mir-26a-5p							12.29
mir-26b-3p							6.01
mir-26b-5p							9.79
mir-27a-3p	0.71	-0.4	-1.12				12.32
mir-27a-5p	2.21	1.5	0.61	2.21			6.52
mir-27b-3p	0.36	-1.24	-2.03		-1.6		12.64
mir-27b-5p	0.69	-0.61	-1.53				8.27
mir-28-5p	-1.21	-2.82	-3				7
mir-290-3p	0.38	5.53	7.53		5.15		6.26
mir-290-5p	2.07	8.27	11.32	2.07	6.2	3.06	14.61
mir-291a-3p	0.64	6.03	9.04		5.39		8.76
mir-291a-5p	2.01	7.67	10.44		5.66		11.25
mir-291b-3p	2.29	6.49	9.94		4.19	3.45	6.71
mir-291b-5p	1.1	5.4	7.53		4.3		6.85
mir-292-3p	1.54	7.3	10.6	1.54	5.77	3.3	12.66
mir-292-5p	2.05	8.59	11.23	2.05	6.53	2.64	13.62
mir-293-3p	2.19	8.33	10.8	2.19	6.14		14.26
mir-293-5p	-0.59	4.76	8.17		5.35		8.38
mir-294-3p	2.64	8.92	11.88	2.64	6.28	2.96	14.76
mir-294-5p	1.02	6.31	8.41				8.99
mir-295-3p	2.26	8.69	11.63	2.26	6.42	2.94	11.61
mir-295-5p	2.02	7.24	9.12		5.22		8.56
mir-296-3p	2.22	2.35	1.95	2.22			7.73
mir-296-5p							11.61
mir-297a-5p							2.65
mir-297b-5p							2.05
mir-298-3p							2.31
mir-298-5p				1.39			9.39
mir-299-3p	-2.49	-2.72	-1.06	-2.49			6.11
mir-299-5p	-2.3	-2.74	-1.49	-2.3			8.8
mir-29a-3p	-0.98	-2.21	-3.46				16.13
mir-29a-5p	-0.78	-2	-2.34				6.19
mir-29b-1-5p							7.97
mir-29b-2-5p							5.75
mir-29b-3p	-1.35	-3.35	-3.42	-1.35	-2		13.12
mir-29c-3p	-0.59	-1.2	-1.99				11.12
mir-29c-5p							5.73
mir-300-3p	-2	-2.26	-1.25	-2			7.45
mir-300-5p	-1.84	-2.56	-1.39				4.48
mir-301a-3p							12.48
mir-301a-5p							7.25
mir-301b-3p	2.06	2.83	3.19	2.06			8.88
mir-301b-5p	3.8	4.61	4.06	3.8			4.75
mir-302a-3p	0.97	6.28	10.77				10.34
mir-302a-5p	1.27	5.93	10.1				10.58
mir-302b-3p	1.86	7.23	11.98				11.22
mir-302b-5p							6.49
mir-302c-3p	0.44	3.53	8.78				8.15
mir-302c-5p	-0.02	3.57	7.41				7.94
mir-302d-3p	2.55	8.46	12.88				13.2
mir-302d-5p	-1.64	4.84	8.67				8.76
mir-3072-3p	-2.35	-1.78	-1.46	-2.35			7.45
mir-30a-3p							7.99
mir-30a-5p	0.13	-1.52	-1.53		-1.66		10.95
mir-30b-3p							2.79
mir-30b-5p							10.62
mir-30c-5p	1.73	1.15	1.01	1.73			11.95
mir-30d-5p							11.48
mir-30e-3p							7.2
mir-30e-5p							10.29
mir-31-3p	-0.25	-3.23	-3.02		-2.99		10.19
mir-31-5p	-0.79	-4.28	-5.45		-3.49		12.59
mir-32-3p	2.44	3.35	4.01	2.44			5.19
mir-32-5p	1.44	1.09	2.2				5.55
mir-320-3p							9.2
mir-320-5p							2.86
mir-322-3p	-1.42	-1.79	-1.66	-1.42			7.68
mir-322-5p	-1.27	-1.51	-1.34				10.83
mir-323-3p	-2.51	-1.7	0.16	-2.51			8.31
mir-323-5p	-2.19	-0.69	1.56				2.4
mir-324-3p							5.55
mir-324-5p							7.98
mir-326-3p	-0.58	-1.95	-1.78				8.26
mir-328-3p	0.04	-0.6	-1.54				11.16
mir-328-5p							3.03
mir-329-3p	-2.07	-2.53	-1.73	-2.07			9.92
mir-329-5p	-3.02	-3.66	-1.91	-3.02			6.14
mir-33-3p							6.86
mir-33-5p							4.73
mir-330-3p	-0.08	1.21	1.41				7.25
mir-330-5p	1.2	1.77	3.28				2.47
mir-331-3p							9.32
mir-331-5p							2.67
mir-335-3p	1.34	0.75	3.13			2.39	6.44
mir-335-5p	0.22	-1.28	0.97			2.26	5.81
mir-337-3p	-2.22	-2.53	-1.25	-2.22			10.58
mir-337-5p	-2.61	-3.35	-1.96	-2.61			6.15
mir-338-3p							4.66
mir-338-5p							3.43
mir-339-3p							2.32
mir-339-5p							8.75
mir-340-3p							7.98
mir-340-5p							4.14
mir-341-3p	-2.83	-2.08	-1.21	-2.83			7.93
mir-342-3p	-0.63	-1.61	-1.1				11.68
mir-342-5p							5.07
mir-344-3p	0.54	1.26	2.03				5.6
mir-345-3p							7.08
mir-345-5p							9.99
mir-346-5p	-1.9	0.04	2.29				4.06
mir-34a-3p							9.93
mir-34a-5p							14.4
mir-34b-3p	-0.32	-2.44	-2.79		-2.12		10.43
mir-34b-5p	-0.5	-2.78	-3.01		-2.27		8.47
mir-34c-3p	-0.38	-2.64	-3.14		-2.25		8.39
mir-34c-5p	-0.43	-3.11	-3.31		-2.69		9.86
mir-350-3p							8.8
mir-351-5p							9.89
mir-361-3p							8.44
mir-361-5p							10.22
mir-362-3p							7.4
mir-362-5p							7.71
mir-363-3p	-0.98	1.98	7				8.56
mir-363-5p	2.75	5.85	10.44				3.71
mir-365-1-5p							3.01
mir-365-3p	0.39	-1.43	-2.54		-1.82		11.46
mir-367-3p	0.54	4.98	11.24		4.44	6.26	7.23
mir-369-3p	-3.53	-1.92	0.01	-3.53			6.45
mir-369-5p	-3.07	-3.24	-2.28	-3.07			8.1
mir-370-3p	-3.18	-1.27	-0.14	-3.18	1.91		8.35
mir-370-5p	-5.01	-1.62	-0.51	-5.01			4.39
mir-374-3p							5.37
mir-374-5p	1.9	2.01	1.57	1.9			8.23
mir-375-3p	0.14	2.88	4.88				4.31
mir-376a-3p	-2.92	-3.54	-1.96	-2.92			8.15
mir-376a-5p	-2.75	-2.69	-1.38	-2.75			6.17
mir-376b-3p	-3.05	-1.79	0.01	-3.05			7.96
mir-376b-5p	-2.42	-2.83	-2.12	-2.42			6.52
mir-376c-3p	-3.03	-2.4	-1.41	-3.03			9.31
mir-377-3p	-1.86	-3.02	-1.02				4
mir-377-5p							3.01
mir-378-3p	0.51	0.32	-1.37				9.72
mir-378-5p							8.67
mir-379-3p	-2.46	-1.47	-0.36	-2.46			6.89
mir-379-5p	-2.69	-3.04	-2.59	-2.69			9.89
mir-380-3p	-2.67	-1.72	-1.06	-2.67			6.29
mir-380-5p				-2.28			5
mir-381-3p	-1.94	-1.03	0.4	-1.94			7.28
mir-381-5p							1.89
mir-382-3p	-2.61	-2.73	-1.32	-2.61			8.81
mir-382-5p	-2.66	-2.78	-2.25	-2.66			9.68
mir-383-5p							3.69
mir-384-5p	-2.14	5.3	5.45		7.45		1.9
mir-409-3p	-2.83	-1.95	-0.91	-2.83			10.98
mir-409-5p	-2.61	-2.56	-1.42	-2.61			7.23
mir-410-3p	-2.45	-2.26	-1.42	-2.45			6.69
mir-410-5p							3.38
mir-411-3p	-2.73	-2.31	-1.12	-2.73			8.95
mir-411-5p	-2.61	-3.11	-2.92	-2.61			8.39
mir-412-3p	-2.03	-1.52	-0.19	-2.03			6.69
mir-412-5p							3.35
mir-421-3p	1.36	1.68	1.44	1.36			10.17
mir-423-3p				1.52			9.94
mir-423-5p				1.42			7.47
mir-425-3p							7.16
mir-425-5p							9.66
mir-429-3p	1.67	7.98	7.89		6.31		7.13
mir-431-3p				-2.44			5.4
mir-431-5p	-2.41	-2.46	-1.78	-2.41			7.93
mir-433-3p	-2.44	-2.47	-1.59	-2.44			7.74
mir-433-5p							3.65
mir-434-3p	-2.69	-3.1	-2.17	-2.69			10.21
mir-434-5p	-2.79	-3.27	-2.63	-2.79			9.85
mir-450a-5p							4.22
mir-450b-3p							4.38
mir-451-5p							3.31
mir-452-5p							4.08
mir-455-3p	-0.68	-3.56	-2.86		-2.88		7.05
mir-455-5p							3.47
mir-466f-3p							6.09
mir-466g-3p	1.5	2.13	2.73	1.5			7.15
mir-466g-5p	3.03	3.48	4.19				1.45
mir-467c-5p							3.35
mir-467e-5p	0.62	0.78	1.86				6.22
mir-483-3p	-0.67	-2.05	-0.7				7.19
mir-483-5p	-1.32	-3.41	-1.36		-2.08		6.53
mir-484-5p							12.85
mir-485-3p	-2.86	-2.26	-1.22	-2.86			8.22
mir-486-5p							2.82
mir-487b-3p	-2.08	-1.87	-0.88	-2.08			9.41
mir-489-3p	0.41	-0.19	5.05				4.07
mir-491-3p							3.81
mir-493-5p	-2.08	-2.44	-1.07	-2.08			5.8
mir-494-3p	-2.27	-1.96	-0.62	-2.27			9.72
mir-494-5p				-4.36			2.99
mir-495-3p	-2.96	-1.86	-0.47	-2.96			10.48
mir-495-5p							3.31
mir-496-3p	-2.15	-2.97	-2.26	-2.15			7.02
mir-496-5p							3.95
mir-497-3p	2.44	1.35	5.14				1.65
mir-497-5p	-0.39	-0.64	2.56			3.2	4.87
mir-499-5p	0.87	4.11	3.53				3.78
mir-500-3p	0.21	-0.56	-1.57				9.11
mir-500-5p							3.65
mir-501-3p	0.72	-0.05	-1.27				7.23
mir-501-5p							6.37
mir-503-3p							5.22
mir-503-5p							6.17
mir-504-3p							1.44
mir-504-5p	1.81	-0.19	-1.37	1.81	-2		6.19
mir-505-3p							5.36
mir-505-5p							5.29
mir-511-3p	-2.66	-5.17	-2.73				3.93
mir-511-5p							4.53
mir-532-3p	0.74	-0.09	-1.39				7.62
mir-532-5p	0.26	-0.48	-1.38				10.54
mir-539-5p	-2.61	-2.26	-1.26	-2.61			7.42
mir-540-3p	-2.36	-2.05	-0.47	-2.36			5.89
mir-540-5p	-2.2	-2.38	0.05				3.98
mir-541-3p	-2.65	-2.47	-1.46	-2.65			6.31
mir-541-5p	-2.69	-2.4	-1.56	-2.69			11.93
mir-542-3p	-1.43	-2.33	-1.25				5.51
mir-542-5p							5.68
mir-543-3p	-3.02	-1.33	0.05	-3.02	1.69		9.44
mir-543-5p	-3.01	-3.11	-2.46	-3.01			5.53
mir-544-3p							3.37
mir-574-3p	-1.84	-3.82	-3.91	-1.84	-1.98		11.37
mir-574-5p	-0.79	-2.82	-2.81		-2.02		9.61
mir-582-3p							6.39
mir-582-5p							5.55
mir-592-5p							2.62
mir-598-3p							5.67
mir-615-3p	-0.12	-1.17	-2.56				9.92
mir-615-5p							3.98
mir-652-3p							9.62
mir-652-5p							6.58
mir-653-5p							3.4
mir-664-3p							8.03
mir-664-5p							4.36
mir-666-3p	-3.21	-3.42	-2.43	-3.21			10.41
mir-666-5p	-2.98	-2.85	-1.82	-2.98			5.62
mir-667-3p	-2.41	-2.5	-2.19	-2.41			10.16
mir-667-5p	-3.49	-1.27	-1.87	-3.49	2.22		5.68
mir-668-3p	-2.21	-2.58	-1.26	-2.21			8.15
mir-669d-3p							2.47
mir-669e-3p							3.22
mir-669h-5p							4.33
mir-669m-3p							3.91
mir-670-5p							4.4
mir-671-3p							6.05
mir-671-5p							5.92
mir-672-3p							4.16
mir-672-5p							7.72
mir-673-3p							3.76
mir-673-5p	-2.16	-2.04	-0.89	-2.16			4.88
mir-674-3p							9.89
mir-674-5p							8.61
mir-675-3p							5.16
mir-675-5p							4.88
mir-676-3p	1.29	-0.59	-0.95		-1.88		7.39
mir-676-5p							6.27
mir-677-5p							2.25
mir-679-3p	-1.69	-2.66	-2.49				4.22
mir-679-5p							4.05
mir-682-3p	-2.74	1.51	3.4				2.3
mir-684-3p							2.57
mir-690-3p	0.24	1.46	2.61				3.9
mir-700-3p							7.61
mir-700-5p							6.33
mir-702-3p							6.36
mir-702-5p							3.28
mir-703-3p	3.26	6.09	6.88				3.47
mir-703-5p	-1.99	2.09	5.69				1.33
mir-708-3p	3.06	2.86	3.03	3.06			5.23
mir-708-5p	4.64	4.47	3.71	4.64			10.68
mir-720-3p							9.84
mir-721-3p	3.64	4.09	1.95	3.64			2.16
mir-758-3p	-1.3	-0.76	1.87				3.65
mir-760-3p							3.38
mir-770-3p	-2.4	-2.42	-1.12	-2.4			4.29
mir-770-5p							3.72
mir-7a-1-3p							9.03
mir-7a-2-3p	4.66	5	7.2				1.03
mir-7a-5p	1.75	3.01	2.83	1.75			11.32
mir-7b-3p	0.06	0.16	6.99			6.82	0.69
mir-7b-5p	0.07	1.32	4.38				4.11
mir-872-3p				1.47			9.45
mir-872-5p							6.99
mir-873-5p	-3.96	-9.69	-2.72	-3.96			3.68
mir-877-3p							9.18
mir-877-5p	1.97	2.09	1.29	1.97			6.04
mir-879-3p							3.13
mir-9-3p							3.7
mir-9-5p							5.5
mir-92a-1-5p	3.81	4.48	4.55	3.81			8.22
mir-92a-2-5p	0.71	2.51	6.28				5.15
mir-92a-3p	3.33	3.84	3.56	3.33			14.36
mir-92b-3p	5.94	6.37	5.49	5.94			12.16
mir-92b-5p	7.06	6.97	6.31	7.06			8.35
mir-93-3p	1.86	1.4	1.63	1.86			8.36
mir-93-5p	2.95	3.05	2.74	2.95			11.77
mir-96-3p	2.35	5.79	4.82	2.35	3.44		5.98
mir-96-5p	1.27	3.44	4.3		2.18		8.77
mir-98-3p	1.93	1.02	0.31	1.93			6.92
mir-98-5p							8.99
mir-99a-3p							5.05
mir-99a-5p	0.45	-0.99	-2.01		-1.44		12.36
mir-99b-3p							9.09
mir-99b-5p	-0.98	-2.24	-1.83				12.13
