# Supplementary material for: Staged miRNA re-regulation patterns during reprogramming
Source: Genome Biol. 2013 Dec 31;14(12):R149. doi: 10.1186/gb-2013-14-12-r149 (PMC4053856; doi:10.1186/gb-2013-14-12-r149)
Supplement: Additional file 4: Table S3 — miRNAs that are known from the literature to be differentially expressed between MEFs and iPSCs or embryonic stem cells, and/or to enhance reprogramming. The five miRNAs in italics did not meet the basic abundance requirements for edgeR analysis and were not considered in further analyses, including the network analysis. [file gb-2013-14-12-r149-S4.xls]

## Sheet: Supplementary Table 3
Table S3. miRNAs that are known from the literature to be differentially expressed between MEFs and iPSCs or ESCs, and/or to enhance reprogramming. The five miRNAs in italics did not meet the basic abundance requirements for edgeR analysis and were not considered in further analyses, including the network analysis.
miR	mouse	human	downregulated during reprogramming of MEFs	upregulated (during reprogramming of MEFs)	upregulated in MEFs compared to iPS or embryonic stem cells	upregulated in ipS or embryonic stem cells compared to MEFs	enhances reprogramming	promoter occupied by Oct4/Sox2/Nanog/Tcf3	Refs
let-7a-5p	x		x		x				Marson et al. 2008, Melton et al. 2008
let-7b-5p	x		x		x				Marson et al. 2008, Melton et al. 2008
let-7c-5p	x		x						Melton et al. 2008
let-7d-5p	x				x				Marson et al. 2008; Melton et al. 2008
let-7d-3p		x			x				Wilson et al. 2009
let-7e-5p	x				x				Marson et al. 2008
let-7f-5p	x				x				Marson et al. 2008
let-7g-5p	x		x		x				Marson et al. 2008, Melton et al. 2008
let-7i-5p	x				x				Marson et al. 2008
mir-100-5p		x			x				Wilson et al. 2009
mir-106a-5p				x		x	x	x	Marson et al. 2008, Samavarchi-Tehrani et al. 2010, Li et al. 2011
mir-106b-5p	x			x					Li et al. 2011
mir-10a-5p		x			x				Wilson et al. 2009
mir-10b-5p			x						Li et al. 2010
mir-125b-5p	x					x			Yu et al. 2012
mir-127-3p		x			x				Wilson et al. 2009
mir-130a-3p	x					x		x	Marson et al. 2008
mir-130b-3p				x			x		Pfaff et al. 2011
mir-132-3p		x			x				Wilson et al. 2009
mir-134-5p		x			x				Wilson et al. 2009
mir-141-3p	x			x					Samavarchi-Tehrani et al. 2010
mir-143-5p		x			x				Wilson et al. 2009
mir-145-5p		x			x				Wilson et al. 2009
mir-145-3p		x			x				Wilson et al. 2009
mir-146b-5p		x			x				Wilson et al. 2009
mir-148a-3p		x				x			Wilson et al. 2009
mir-152-3p		x			x				Wilson et al. 2009
mir-154-5p		x			x				Wilson et al. 2009
mir-155-5p			x						Li et al. 2010
mir-17-5p	x			x					Li et al. 2011
mir-182-5p	x					x		x	Marson et al. 2008
mir-183-5p	x					x		x	Marson et al. 2008
mir-187-3p		x				x			Wilson et al. 2009
mir-18a-5p	x			x					Li et al. 2011
mir-18b-5p				x			x		Samavarchi-Tehrani et al. 2010, Li et al. 2011, Liao et al. 2011
mir-193-3p	x				x				Houbaviy et al. 2003
mir-199a-5p	x				x				Houbaviy et al. 2003
mir-199a-3p	x				x				Houbaviy et al. 2003, Wang et al. 2012
mir-19a-3p	x			x					Li et al. 2011
mir-19b-3p	x			x					Li et al. 2011
mir-200a-3p	x			x					Samavarchi-Tehrani et al. 2010
mir-200b-3p	x			x					Samavarchi-Tehrani et al. 2010
mir-200c-3p	x			x					Samavarchi-Tehrani et al. 2010
mir-205-5p	x			x					Samavarchi-Tehrani et al. 2010
mir-20a-5p	x			x					Li et al. 2011
mir-20b-5p				x		x	x	x	Marson et al. 2008, Samavarchi-Tehrani et al. 2010, Li et al. 2011
mir-20b-3p		x				x			Wilson et al. 2009
mir-21-5p	x				x				Yang et al. 2011
mir-214-3p		x			x				Wilson et al. 2009
mir-218-5p	x				x				Marson et al. 2008
mir-22-5p		x			x				Wilson et al. 2009
mir-23a-5p		x			x				Wilson et al. 2009
mir-23a-3p		x			x				Wilson et al. 2009
mir-23b-3p		x			x				Wilson et al. 2009
mir-24-2-5p		x			x				Wilson et al. 2009
mir-24-3p		x			x				Wilson et al. 2009
mir-25-3p	x			x					Li et al. 2011
mir-27a-3p		x			x				Wilson et al. 2009
mir-27b-3p		x			x				Wilson et al. 2009
mir-290-5p	x					x		x	Houbaviy et al. 2003, Marson et al. 2008
mir-290-3p	x					x			Svoboda & Flemr et al. 2010
mir-291a-5p	x					x		x	Houbaviy et al. 2003 & 2005, Marson et al. 2008
mir-291a-3p	x					x	x	x	Houbaviy et al. 2003, Marson et al. 2008, Judson et al. 2009, Svoboda & Flemr et al. 2010
mir-291b-5p	x					x		x	Houbaviy et al. 2003 & 2005, Marson et al. 2008
mir-291b-3p	x					x	x	x	Houbaviy et al. 2003, Marson et al. 2008, Judson et al. 2009, Svoboda & Flemr et al. 2010
mir-292-3p	x					x		x	Houbaviy et al. 2003, Marson et al. 2008, Svoboda & Flemr et al. 2010
mir-293-3p	x					x		x	Houbaviy et al. 2003, Marson et al. 2008, Svoboda & Flemr et al. 2010
mir-294-3p	x					x	x	x	Houbaviy et al. 2003, Marson et al. 2008, Melton et al. 2008, Judson et al. 2009, Svoboda & Flemr et al. 2010
mir-295-3p	x					x	x	x	Houbaviy et al. 2003, Marson et al. 2008, Judson et al. 2009, Svoboda & Flemr et al. 2010
mir-299-5p		x			x				Wilson et al. 2009
mir-29a-3p	x				x				Houbaviy et al. 2003, Yang et al. 2011
mir-29b-1-5p		x			x				Wilson et al. 2009
mir-29b-3p	x				x				Houbaviy et al. 2003
mir-301a-3p	x					x		x	Marson et al. 2008
mir-301b-3p				x			x		Pfaff et al. 2011
mir-302a-5p		x				x			Wilson et al. 2009
mir-302a-3p	x			x			x		Anokye-Danso et al. 2011, Liao et al. 2011
mir-302b-5p		x				x		x	Marson et al. 2008; Wilson et al. 2009
mir-302b-3p	x			x			x		Anokye-Danso et al. 2011, Liao et al. 2011
mir-302c-5p		x				x			Wilson et al. 2009
mir-302c-3p	x			x			x		Anokye-Danso et al. 2011, Liao et al. 2011
mir-302d-5p		x				x			Wilson et al. 2009
mir-302d-3p	x			x			x		Anokye-Danso et al. 2011, Liao et al. 2011
mir-30d-5p		x			x				Wilson et al. 2009
mir-30e-5p		x				x			Wilson et al. 2009
mir-337-5p		x			x				Wilson et al. 2009
mir-34a-5p	x			x					Choi et al. 2011
mir-34b-5p	x			x					Choi et al. 2011
mir-34c-5p	x			x	x				Marson et al. 2008, Choi et al. 2011
mir-363-5p		x				x			Wilson et al. 2009
mir-363-3p				x		x	x	x	Marson et al. 2008, Li et al. 2011, Samavarchi-Tehrani et al. 2010
mir-367-3p	x			x			x		Anokye-Danso et al. 2011, Liao et al. 2011
mir-370-3p		x			x				Wilson et al. 2009
mir-376a-3p		x			x				Wilson et al. 2009
mir-376c-3p		x			x				Wilson et al. 2009
mir-379-5p		x			x				Wilson et al. 2009
mir-382-5p		x			x				Wilson et al. 2009
mir-409-3p		x			x				Wilson et al. 2009
mir-411-5p		x			x				Wilson et al. 2009
mir-411-3p		x			x				Wilson et al. 2009
mir-421-3p		x				x			Wilson et al. 2009
mir-429-3p	x			x					Samavarchi-Tehrani et al. 2010
mir-431-5p		x			x				Wilson et al. 2009
mir-432-3p		x			x				Wilson et al. 2009
mir-433-3p		x			x				Wilson et al. 2009
mir-485-5p		x			x				Wilson et al. 2009
mir-485-3p		x			x				Wilson et al. 2009
mir-486-5p		x				x			Wilson et al. 2009
mir-487b-3p		x			x				Wilson et al. 2009
mir-489-3p		x				x			Wilson et al. 2009
mir-490-5p		x			x				Wilson et al. 2009
mir-493-5p		x			x				Wilson et al. 2009
mir-493-3p		x			x				Wilson et al. 2009
mir-494-3p		x			x				Wilson et al. 2009
mir-495-3p		x			x				Wilson et al. 2009
mir-539-5p		x			x				Wilson et al. 2009
mir-543-3p		x			x				Wilson et al. 2009
mir-654-3p		x			x				Wilson et al. 2009
mir-758-3p		x			x				Wilson et al. 2009
mir-92a-3p	x			x		x		x	Marson et al. 2008, Li et al. 2011
mir-92b-3p	x					x		x	Marson et al. 2008
mir-93-5p	x			x					Li et al. 2011
mir-96-5p	x					x		x	Marson et al. 2008
mir-98-5p	x				x				Marson et al. 2008
mir-99a-5p		x			x				Wilson et al. 2009
